# Supplementary material for: Identification of essential genes and immune cell infiltration in rheumatoid arthritis by bioinformatics analysis
Source: Sci Rep. 2023 Feb 4;13:2032. doi: 10.1038/s41598-023-29153-3 (PMC9899220; doi:10.1038/s41598-023-29153-3)
Supplement: Supplementary file 2 — Supplementary Table S2. [file 41598_2023_29153_MOESM2_ESM.xlsx]

## Sheet: Sheet1
Supplementary Table S2. The results of GO enrichment analysis.
	ONTOLOGY	ID	Description	GeneRatio	BgRatio	pvalue	p.adjust	qvalue	geneID	Count
GO:0050851	BP	GO:0050851	antigen receptor-mediated signaling pathway	19/120	323/18862	9.19479e-15	2.52841e-10	2.04416e-10	IGKC/IGLC1/IGHM/HLA-DRB4/IGLL5/TRAT1/CD3D/IGHD/TRBC1/LCK/IGHG1/BLNK/PVRIG/TRAC/MS4A1/CD247/CD3G/KCNN4/CD300A	19
GO:0002429	BP	GO:0002429	immune response-activating cell surface receptor signaling pathway	22/120	481/18862	1.97852e-13	2.52841e-10	2.04416e-10	IGLV1-44/IGKC/IGLC1/IGHM/HLA-DRB4/IGLL5/TRAT1/CD3D/IGHD/TRBC1/LCK/IGHG1/BLNK/IGLV6-57/ICAM3/PVRIG/TRAC/MS4A1/CD247/CD3G/KCNN4/CD300A	22
GO:0002757	BP	GO:0002757	immune response-activating signal transduction	22/120	481/18862	3.42294e-13	2.52841e-10	2.04416e-10	IGLV1-44/IGKC/IGLC1/IGHM/HLA-DRB4/IGLL5/TRAT1/CD3D/IGHD/TRBC1/LCK/IGHG1/BLNK/IGLV6-57/ICAM3/PVRIG/TRAC/MS4A1/CD247/CD3G/KCNN4/CD300A	22
GO:0030098	BP	GO:0030098	lymphocyte differentiation	19/120	358/18862	3.42294e-13	6.81694e-10	5.51132e-10	SLAMF8/IL7R/CD2/CD3D/ITGA4/CD27/CCL19/LCK/CRTAM/BLNK/BCL11B/PLA2G2D/LY9/RHOH/SEMA4A/DOCK10/MS4A1/PRKCZ/CD3G	19
GO:0042110	BP	GO:0042110	T cell activation	21/120	474/18862	1.2305e-12	1.02106e-09	8.25504e-10	CCL5/IL7R/CD2/RASGRP1/CD3D/TNFSF11/CD27/CCL19/LCK/CORO1A/CRTAM/BCL11B/PLA2G2D/RAC2/LCP1/LY9/RHOH/SEMA4A/PRKCZ/CD3G/CD300A	21
GO:0002449	BP	GO:0002449	lymphocyte mediated immunity	18/120	360/18862	2.30384e-12	4.07455e-09	3.29417e-09	IGLV1-44/IGKC/IGLC1/IGHM/SLAMF7/IL7R/IGLL5/RASGRP1/CD27/IGHD/TRBC1/CORO1A/CRTAM/IGHG1/TLR8/IGLV6-57/GZMB/PRKCZ	18
GO:1903131	BP	GO:1903131	mononuclear cell differentiation	19/120	411/18862	1.36978e-11	4.07455e-09	3.29417e-09	SLAMF8/IL7R/CD2/CD3D/ITGA4/CD27/CCL19/LCK/CRTAM/BLNK/BCL11B/PLA2G2D/LY9/RHOH/SEMA4A/DOCK10/MS4A1/PRKCZ/CD3G	19
GO:0030595	BP	GO:0030595	leukocyte chemotaxis	15/120	226/18862	1.37358e-11	4.07455e-09	3.29417e-09	CXCL13/CCL18/CXCL9/SLAMF8/CXCL10/CCL5/CCR5/TNFSF11/CCL19/CORO1A/RAC2/CXCL6/CXCR3/CXCR4/ITGB2	15
GO:0042113	BP	GO:0042113	B cell activation	17/120	326/18862	1.47096e-11	6.76582e-09	5.46999e-09	IGKC/IGLC1/IGHM/MZB1/SLAMF8/IL7R/IGLL5/RASGRP1/ITGA4/CD27/IGHD/TRBC1/IGHG1/BLNK/DOCK10/MS4A1/CD300A	17
GO:0006909	BP	GO:0006909	phagocytosis	18/120	381/18862	2.74785e-11	7.73507e-09	6.2536e-09	IGLV1-44/IGKC/IGLC1/IGHM/IGLL5/IGHD/TRBC1/CORO1A/IGHG1/RAC2/IGLV6-57/ICAM3/RHOH/IL2RG/CD247/CD3G/CD300A/ITGB2	18
GO:0002696	BP	GO:0002696	positive regulation of leukocyte activation	18/120	401/18862	3.49056e-11	1.62462e-08	1.31346e-08	IGKC/IGLC1/IGHM/CCL5/IL7R/IGLL5/CD2/TNFSF11/CD27/CCL19/IGHD/TRBC1/LCK/CORO1A/IGHG1/RHOH/PRKCZ/ITGB2	18
GO:0097529	BP	GO:0097529	myeloid leukocyte migration	14/120	218/18862	8.06444e-11	2.09766e-08	1.6959e-08	CXCL13/CCL18/CXCL9/SLAMF8/CXCL10/CCL5/TNFSF11/CCL19/RAC2/CXCL6/RHOH/ROR2/CD300A/ITGB2	14
GO:0050867	BP	GO:0050867	positive regulation of cell activation	18/120	412/18862	1.13592e-10	2.13508e-08	1.72616e-08	IGKC/IGLC1/IGHM/CCL5/IL7R/IGLL5/CD2/TNFSF11/CD27/CCL19/IGHD/TRBC1/LCK/CORO1A/IGHG1/RHOH/PRKCZ/ITGB2	18
GO:0007159	BP	GO:0007159	leukocyte cell-cell adhesion	17/120	366/18862	1.25253e-10	2.4523e-08	1.98262e-08	CCL5/IL7R/ITGA4/TNFSF11/CD27/CCL19/ITGB7/LCK/CORO1A/CRTAM/PLA2G2D/RAC2/RHOH/SLC39A8/PRKCZ/CD300A/ITGB2	17
GO:0002460	BP	GO:0002460	adaptive immune response based on somatic recombination of immune receptors built from immunoglobulin superfamily domains	17/120	367/18862	1.67129e-10	2.4523e-08	1.98262e-08	CXCL13/IGLV1-44/IGKC/IGLC1/IGHM/IL7R/IGLL5/CD27/CCL19/IGHD/TRBC1/IGHG1/TLR8/IGLV6-57/LY9/SEMA4A/PRKCZ	17
GO:0097530	BP	GO:0097530	granulocyte migration	12/120	148/18862	1.74332e-10	2.4523e-08	1.98262e-08	CXCL13/CCL18/CXCL9/SLAMF8/CXCL10/CCL5/CCL19/RAC2/CXCL6/RHOH/CD300A/ITGB2	12
GO:0070098	BP	GO:0070098	chemokine-mediated signaling pathway	10/120	88/18862	1.77061e-10	2.87804e-08	2.32682e-08	CXCL13/CCL18/CXCL9/CXCL10/CCL5/CCR5/CCL19/CXCL6/CXCR3/CXCR4	10
GO:0071674	BP	GO:0071674	mononuclear cell migration	13/120	190/18862	2.20788e-10	3.06427e-08	2.47738e-08	CXCL13/CCL18/SLAMF8/CXCL10/CCL5/CCR5/ITGA4/TNFSF11/CCL19/ITGB7/CRTAM/CXCR3/CXCR4	13
GO:1990266	BP	GO:1990266	neutrophil migration	11/120	123/18862	2.48903e-10	4.28219e-08	3.46204e-08	CXCL13/CCL18/CXCL9/SLAMF8/CXCL10/CCL5/CCL19/RAC2/CXCL6/RHOH/ITGB2	11
GO:0006911	BP	GO:0006911	phagocytosis, engulfment	11/120	126/18862	3.67155e-10	5.27811e-08	4.26722e-08	IGKC/IGLC1/IGHM/IGLL5/IGHD/TRBC1/IGHG1/RAC2/RHOH/CD300A/ITGB2	11
GO:0030217	BP	GO:0030217	T cell differentiation	14/120	246/18862	4.76364e-10	5.65007e-08	4.56794e-08	IL7R/CD2/CD3D/CD27/CCL19/LCK/CRTAM/BCL11B/PLA2G2D/LY9/RHOH/SEMA4A/PRKCZ/CD3G	14
GO:1990868	BP	GO:1990868	response to chemokine	10/120	97/18862	5.58707e-10	5.65007e-08	4.56794e-08	CXCL13/CCL18/CXCL9/CXCL10/CCL5/CCR5/CCL19/CXCL6/CXCR3/CXCR4	10
GO:1990869	BP	GO:1990869	cellular response to chemokine	10/120	97/18862	5.86424e-10	5.65007e-08	4.56794e-08	CXCL13/CCL18/CXCL9/CXCL10/CCL5/CCR5/CCL19/CXCL6/CXCR3/CXCR4	10
GO:0050853	BP	GO:0050853	B cell receptor signaling pathway	11/120	134/18862	5.86424e-10	8.46441e-08	6.84325e-08	IGKC/IGLC1/IGHM/IGLL5/IGHD/TRBC1/LCK/IGHG1/BLNK/MS4A1/CD300A	11
GO:0051251	BP	GO:0051251	positive regulation of lymphocyte activation	16/120	356/18862	9.23629e-10	8.46441e-08	6.84325e-08	IGKC/IGLC1/IGHM/CCL5/IL7R/IGLL5/TNFSF11/CD27/CCL19/IGHD/TRBC1/LCK/CORO1A/IGHG1/RHOH/PRKCZ	16
GO:0099024	BP	GO:0099024	plasma membrane invagination	11/120	135/18862	9.70593e-10	8.46441e-08	6.84325e-08	IGKC/IGLC1/IGHM/IGLL5/IGHD/TRBC1/IGHG1/RAC2/RHOH/CD300A/ITGB2	11
GO:0060326	BP	GO:0060326	cell chemotaxis	15/120	306/18862	1.00023e-09	8.46441e-08	6.84325e-08	CXCL13/CCL18/CXCL9/SLAMF8/CXCL10/CCL5/CCR5/TNFSF11/CCL19/CORO1A/RAC2/CXCL6/CXCR3/CXCR4/ITGB2	15
GO:0010324	BP	GO:0010324	membrane invagination	11/120	143/18862	1.03131e-09	1.46378e-07	1.18343e-07	IGKC/IGLC1/IGHM/IGLL5/IGHD/TRBC1/IGHG1/RAC2/RHOH/CD300A/ITGB2	11
GO:0006959	BP	GO:0006959	humoral immune response	16/120	380/18862	1.84954e-09	1.89762e-07	1.53418e-07	CXCL13/IGLV1-44/IGKC/IGLC1/IGHM/CXCL9/CXCL10/IGLL5/IGHD/TRBC1/IGHG1/BLNK/CXCL6/IGLV6-57/MS4A1/GNLY	16
GO:0072507	BP	GO:0072507	divalent inorganic cation homeostasis	18/120	499/18862	2.48335e-09	1.97502e-07	1.59675e-07	CXCL13/CXCL9/CXCL10/CD52/CCL5/CCR5/TNFSF11/CCL19/LCK/CORO1A/SNX10/P2RX5/CDK5/CXCR3/SLC39A8/MS4A1/GPR18/CXCR4	18
GO:0055074	BP	GO:0055074	calcium ion homeostasis	17/120	454/18862	2.67377e-09	3.16133e-07	2.55585e-07	CXCL13/CXCL9/CXCL10/CD52/CCL5/CCR5/TNFSF11/CCL19/LCK/CORO1A/SNX10/P2RX5/CDK5/CXCR3/MS4A1/GPR18/CXCR4	17
GO:0002697	BP	GO:0002697	regulation of immune effector process	17/120	465/18862	4.42244e-09	4.3743e-07	3.53651e-07	IGLV1-44/IGKC/IGLC1/MZB1/SLAMF8/IL7R/AIM2/RASGRP1/CCL19/CRTAM/IGHG1/RAC2/CXCL6/IGLV6-57/PRKCZ/CD300A/ITGB2	17
GO:0007204	BP	GO:0007204	positive regulation of cytosolic calcium ion concentration	14/120	310/18862	6.31668e-09	7.36725e-07	5.95623e-07	CXCL13/CXCL9/CXCL10/CD52/CCR5/CCL19/LCK/CORO1A/P2RX5/CDK5/CXCR3/MS4A1/GPR18/CXCR4	14
GO:0030593	BP	GO:0030593	neutrophil chemotaxis	9/120	103/18862	9.34738e-09	1.24906e-06	1.00984e-06	CXCL13/CCL18/CXCL9/CXCL10/CCL5/CCL19/RAC2/CXCL6/ITGB2	9
GO:0050863	BP	GO:0050863	regulation of T cell activation	14/120	327/18862	1.09711e-08	1.36158e-06	1.1008e-06	CCL5/IL7R/CD2/TNFSF11/CD27/CCL19/LCK/CORO1A/CRTAM/PLA2G2D/RAC2/RHOH/PRKCZ/CD300A	14
GO:1903037	BP	GO:1903037	regulation of leukocyte cell-cell adhesion	14/120	330/18862	1.91644e-08	1.48442e-06	1.20012e-06	CCL5/IL7R/ITGA4/TNFSF11/CD27/CCL19/LCK/CORO1A/CRTAM/PLA2G2D/RHOH/PRKCZ/CD300A/ITGB2	14
GO:0051480	BP	GO:0051480	regulation of cytosolic calcium ion concentration	14/120	344/18862	2.15051e-08	2.42688e-06	1.96207e-06	CXCL13/CXCL9/CXCL10/CD52/CCR5/CCL19/LCK/CORO1A/P2RX5/CDK5/CXCR3/MS4A1/GPR18/CXCR4	14
GO:0050864	BP	GO:0050864	regulation of B cell activation	11/120	193/18862	2.41151e-08	2.48273e-06	2.00722e-06	IGKC/IGLC1/IGHM/MZB1/SLAMF8/IGLL5/CD27/IGHD/TRBC1/IGHG1/CD300A	11
GO:0072676	BP	GO:0072676	lymphocyte migration	9/120	118/18862	2.62294e-08	3.58238e-06	2.89626e-06	CXCL13/CCL18/CXCL10/CCL5/ITGA4/CCL19/ITGB7/CRTAM/CXCR3	9
GO:0072503	BP	GO:0072503	cellular divalent inorganic cation homeostasis	16/120	480/18862	4.05211e-08	3.64947e-06	2.9505e-06	CXCL13/CXCL9/CXCL10/CD52/CCL5/CCR5/CCL19/LCK/CORO1A/P2RX5/CDK5/CXCR3/SLC39A8/MS4A1/GPR18/CXCR4	16
GO:0050852	BP	GO:0050852	T cell receptor signaling pathway	11/120	204/18862	4.25739e-08	4.05714e-06	3.2801e-06	HLA-DRB4/TRAT1/CD3D/TRBC1/LCK/PVRIG/TRAC/CD247/CD3G/KCNN4/CD300A	11
GO:0071621	BP	GO:0071621	granulocyte chemotaxis	9/120	124/18862	6.30473e-08	5.11377e-06	4.13435e-06	CXCL13/CCL18/CXCL9/CXCL10/CCL5/CCL19/RAC2/CXCL6/ITGB2	9
GO:0022407	BP	GO:0022407	regulation of cell-cell adhesion	15/120	437/18862	6.58748e-08	6.19474e-06	5.00829e-06	CXCL13/CCL5/IL7R/ITGA4/TNFSF11/CD27/CCL19/LCK/CORO1A/CRTAM/PLA2G2D/RHOH/PRKCZ/CD300A/ITGB2	15
GO:0006874	BP	GO:0006874	cellular calcium ion homeostasis	15/120	442/18862	7.50645e-08	7.0123e-06	5.66926e-06	CXCL13/CXCL9/CXCL10/CD52/CCL5/CCR5/CCL19/LCK/CORO1A/P2RX5/CDK5/CXCR3/MS4A1/GPR18/CXCR4	15
GO:0016064	BP	GO:0016064	immunoglobulin mediated immune response	11/120	223/18862	9.69216e-08	9.11179e-06	7.36665e-06	IGLV1-44/IGKC/IGLC1/IGHM/IGLL5/CD27/IGHD/TRBC1/IGHG1/TLR8/IGLV6-57	11
GO:0022409	BP	GO:0022409	positive regulation of cell-cell adhesion	12/120	276/18862	1.20205e-07	9.47578e-06	7.66092e-06	CXCL13/CCL5/IL7R/ITGA4/TNFSF11/CD27/CCL19/LCK/CORO1A/RHOH/PRKCZ/ITGB2	12
GO:0019724	BP	GO:0019724	B cell mediated immunity	11/120	226/18862	1.39233e-07	9.97906e-06	8.06781e-06	IGLV1-44/IGKC/IGLC1/IGHM/IGLL5/CD27/IGHD/TRBC1/IGHG1/TLR8/IGLV6-57	11
GO:0008037	BP	GO:0008037	cell recognition	11/120	232/18862	1.85032e-07	1.27078e-05	1.02739e-05	IGKC/IGLC1/IGHM/IGLL5/CCL19/IGHD/TRBC1/CRTAM/IGHG1/GAP43/CXCR4	11
GO:0006958	BP	GO:0006958	complement activation, classical pathway	9/120	141/18862	1.96699e-07	1.32031e-05	1.06744e-05	IGLV1-44/IGKC/IGLC1/IGHM/IGLL5/IGHD/TRBC1/IGHG1/IGLV6-57	9
GO:1903039	BP	GO:1903039	positive regulation of leukocyte cell-cell adhesion	11/120	234/18862	2.1165e-07	1.32932e-05	1.07472e-05	CCL5/IL7R/ITGA4/TNFSF11/CD27/CCL19/LCK/CORO1A/RHOH/PRKCZ/ITGB2	11
GO:0002407	BP	GO:0002407	dendritic cell chemotaxis	5/120	24/18862	2.18081e-07	1.60683e-05	1.29908e-05	SLAMF8/CCL5/CCR5/CCL19/CXCR4	5
GO:0002455	BP	GO:0002455	humoral immune response mediated by circulating immunoglobulin	9/120	156/18862	2.75258e-07	2.9278e-05	2.36705e-05	IGLV1-44/IGKC/IGLC1/IGHM/IGLL5/IGHD/TRBC1/IGHG1/IGLV6-57	9
GO:0070661	BP	GO:0070661	leukocyte proliferation	12/120	312/18862	2.91946e-07	3.04173e-05	2.45916e-05	MZB1/CCL5/IL7R/RASGRP1/TNFSF11/CCL19/CORO1A/CRTAM/PLA2G2D/RAC2/MS4A1/CD300A	12
GO:0002685	BP	GO:0002685	regulation of leukocyte migration	10/120	205/18862	2.9629e-07	3.11362e-05	2.51728e-05	CXCL13/SLAMF8/CXCL10/CCL5/ITGA4/CCL19/RAC2/RHOH/CXCR3/CD300A	10
GO:0036336	BP	GO:0036336	dendritic cell migration	5/120	29/18862	2.99937e-07	4.05846e-05	3.28116e-05	SLAMF8/CCL5/CCR5/CCL19/CXCR4	5
GO:1902105	BP	GO:1902105	regulation of leukocyte differentiation	11/120	279/18862	3.69804e-07	6.723e-05	5.43537e-05	SLAMF8/IL7R/CD2/TNFSF11/CD27/CCL19/CRTAM/RHOH/PRKCZ/EVI2B/ROR2	11
GO:0046651	BP	GO:0046651	lymphocyte proliferation	11/120	282/18862	5.85568e-07	7.32769e-05	5.92425e-05	MZB1/CCL5/IL7R/RASGRP1/CCL19/CORO1A/CRTAM/PLA2G2D/RAC2/MS4A1/CD300A	11
GO:0042742	BP	GO:0042742	defense response to bacterium	12/120	344/18862	6.87029e-07	7.71296e-05	6.23573e-05	CXCL13/IGKC/IGLC1/IGHM/SLAMF8/IL7R/IGLL5/IGHD/TRBC1/IGHG1/CXCL6/GNLY	12
GO:0006956	BP	GO:0006956	complement activation	9/120	178/18862	7.2749e-07	7.71296e-05	6.23573e-05	IGLV1-44/IGKC/IGLC1/IGHM/IGLL5/IGHD/TRBC1/IGHG1/IGLV6-57	9
GO:0032943	BP	GO:0032943	mononuclear cell proliferation	11/120	285/18862	7.54981e-07	7.71296e-05	6.23573e-05	MZB1/CCL5/IL7R/RASGRP1/CCL19/CORO1A/CRTAM/PLA2G2D/RAC2/MS4A1/CD300A	11
GO:0006910	BP	GO:0006910	phagocytosis, recognition	7/120	98/18862	7.58734e-07	0.000110155	8.90576e-05	IGKC/IGLC1/IGHM/IGLL5/IGHD/TRBC1/IGHG1	7
GO:0048247	BP	GO:0048247	lymphocyte chemotaxis	6/120	64/18862	1.00729e-06	0.000115939	9.37339e-05	CXCL13/CCL18/CXCL10/CCL5/CCL19/CXCR3	6
GO:0072678	BP	GO:0072678	T cell migration	6/120	66/18862	1.2105e-06	0.000136849	0.000110639	CXCL13/CXCL10/CCL5/ITGA4/ITGB7/CXCR3	6
GO:0002548	BP	GO:0002548	monocyte chemotaxis	6/120	68/18862	1.69895e-06	0.000160608	0.000129848	CCL18/SLAMF8/CXCL10/CCL5/TNFSF11/CCL19	6
GO:0046631	BP	GO:0046631	alpha-beta T cell activation	8/120	149/18862	1.88483e-06	0.000170524	0.000137864	CCL19/CRTAM/BCL11B/PLA2G2D/LY9/SEMA4A/PRKCZ/CD300A	8
GO:0050871	BP	GO:0050871	positive regulation of B cell activation	8/120	150/18862	2.02033e-06	0.000174566	0.000141132	IGKC/IGLC1/IGHM/IGLL5/CD27/IGHD/TRBC1/IGHG1	8
GO:0050856	BP	GO:0050856	regulation of T cell receptor signaling pathway	5/120	40/18862	2.06432e-06	0.000174566	0.000141132	TRAT1/LCK/PVRIG/KCNN4/CD300A	5
GO:0060402	BP	GO:0060402	calcium ion transport into cytosol	8/120	152/18862	2.08835e-06	0.000188904	0.000152724	CXCL9/CXCL10/CCR5/CCL19/LCK/CORO1A/P2RX5/MS4A1	8
GO:1902107	BP	GO:1902107	positive regulation of leukocyte differentiation	8/120	154/18862	2.87048e-06	0.000202097	0.00016339	IL7R/TNFSF11/CD27/CCL19/RHOH/PRKCZ/EVI2B/ROR2	8
GO:1903708	BP	GO:1903708	positive regulation of hemopoiesis	8/120	154/18862	3.03225e-06	0.000202097	0.00016339	IL7R/TNFSF11/CD27/CCL19/RHOH/PRKCZ/EVI2B/ROR2	8
GO:0001909	BP	GO:0001909	leukocyte mediated cytotoxicity	7/120	113/18862	3.24379e-06	0.000244241	0.000197463	SLAMF7/IL7R/RASGRP1/CORO1A/CRTAM/CXCL6/GZMB	7
GO:0050870	BP	GO:0050870	positive regulation of T cell activation	9/120	212/18862	3.89055e-06	0.000264531	0.000213866	CCL5/IL7R/TNFSF11/CD27/CCL19/LCK/CORO1A/RHOH/PRKCZ	9
GO:0006816	BP	GO:0006816	calcium ion transport	12/120	409/18862	4.63851e-06	0.000357105	0.00028871	CXCL9/CXCL10/CCL5/CCR5/CCL19/LCK/CORO1A/P2RX5/CDK5/MS4A1/KCNN4/CXCR4	12
GO:0030001	BP	GO:0030001	metal ion transport	13/120	486/18862	4.65034e-06	0.000401215	0.000324372	CXCL9/CXCL10/CCL5/CCR5/CCL19/LCK/CORO1A/P2RX5/CDK5/SLC39A8/MS4A1/KCNN4/CXCR4	13
GO:0060401	BP	GO:0060401	cytosolic calcium ion transport	8/120	173/18862	5.00183e-06	0.0004418	0.000357184	CXCL9/CXCL10/CCR5/CCL19/LCK/CORO1A/P2RX5/MS4A1	8
GO:0030101	BP	GO:0030101	natural killer cell activation	6/120	84/18862	5.25582e-06	0.000462393	0.000373833	SLAMF7/IL21R/CD2/RASGRP1/CORO1A/ITGB2	6
GO:0045619	BP	GO:0045619	regulation of lymphocyte differentiation	8/120	175/18862	5.27795e-06	0.000467713	0.000378134	SLAMF8/IL7R/CD2/CD27/CCL19/CRTAM/RHOH/PRKCZ	8
GO:0045785	BP	GO:0045785	positive regulation of cell adhesion	12/120	425/18862	5.79669e-06	0.000489414	0.000395679	CXCL13/CCL5/IL7R/ITGA4/TNFSF11/CD27/CCL19/LCK/CORO1A/RHOH/PRKCZ/ITGB2	12
GO:0001906	BP	GO:0001906	cell killing	8/120	179/18862	6.38393e-06	0.000536787	0.000433979	SLAMF7/IL7R/RASGRP1/CORO1A/CRTAM/CXCL6/GZMB/GNLY	8
GO:0010818	BP	GO:0010818	T cell chemotaxis	4/120	27/18862	6.38393e-06	0.000676321	0.000546788	CXCL13/CXCL10/CCL5/CXCR3	4
GO:0002433	BP	GO:0002433	immune response-regulating cell surface receptor signaling pathway involved in phagocytosis	7/120	139/18862	7.82542e-06	0.000815436	0.000659259	IGLV1-44/IGKC/IGLC1/IGHG1/IGLV6-57/CD247/CD3G	7
GO:0038096	BP	GO:0038096	Fc-gamma receptor signaling pathway involved in phagocytosis	7/120	139/18862	8.59486e-06	0.000815436	0.000659259	IGLV1-44/IGKC/IGLC1/IGHG1/IGLV6-57/CD247/CD3G	7
GO:0038094	BP	GO:0038094	Fc-gamma receptor signaling pathway	7/120	140/18862	1.17638e-05	0.000843591	0.000682021	IGLV1-44/IGKC/IGLC1/IGHG1/IGLV6-57/CD247/CD3G	7
GO:2000406	BP	GO:2000406	positive regulation of T cell migration	4/120	30/18862	1.3398e-05	0.000991094	0.000801274	CXCL13/CXCL10/CCL5/ITGA4	4
GO:0002431	BP	GO:0002431	Fc receptor mediated stimulatory signaling pathway	7/120	145/18862	1.49526e-05	0.00101993	0.000824586	IGLV1-44/IGKC/IGLC1/IGHG1/IGLV6-57/CD247/CD3G	7
GO:0034113	BP	GO:0034113	heterotypic cell-cell adhesion	5/120	60/18862	1.58583e-05	0.00101993	0.000824586	CD2/ITGA4/ITGB7/LCK/ITGB2	5
GO:0045580	BP	GO:0045580	regulation of T cell differentiation	7/120	146/18862	1.62518e-05	0.00105294	0.000851278	IL7R/CD2/CD27/CCL19/CRTAM/RHOH/PRKCZ	7
GO:0008360	BP	GO:0008360	regulation of cell shape	7/120	151/18862	1.70592e-05	0.00129001	0.00104294	CORO1A/PLEKHO1/RAC2/RHOH/SEMA4A/PLXNC1/ITGB2	7
GO:0042267	BP	GO:0042267	natural killer cell mediated cytotoxicity	5/120	64/18862	1.72267e-05	0.00134828	0.00109005	SLAMF7/RASGRP1/CORO1A/CRTAM/GZMB	5
GO:0002703	BP	GO:0002703	regulation of leukocyte mediated immunity	8/120	209/18862	1.91364e-05	0.00142198	0.00114963	IL7R/RASGRP1/CRTAM/RAC2/CXCL6/PRKCZ/CD300A/ITGB2	8
GO:0046632	BP	GO:0046632	alpha-beta T cell differentiation	6/120	107/18862	2.44159e-05	0.00151342	0.00122356	CCL19/BCL11B/PLA2G2D/LY9/SEMA4A/PRKCZ	6
GO:0050854	BP	GO:0050854	regulation of antigen receptor-mediated signaling pathway	5/120	66/18862	2.8115e-05	0.00151342	0.00122356	TRAT1/LCK/PVRIG/KCNN4/CD300A	5
GO:0002228	BP	GO:0002228	natural killer cell mediated immunity	5/120	67/18862	3.01741e-05	0.00160972	0.00130142	SLAMF7/RASGRP1/CORO1A/CRTAM/GZMB	5
GO:1903706	BP	GO:1903706	regulation of hemopoiesis	11/120	415/18862	3.01741e-05	0.00163562	0.00132235	SLAMF8/IL7R/CD2/TNFSF11/CD27/CCL19/CRTAM/RHOH/PRKCZ/EVI2B/ROR2	11
GO:0043368	BP	GO:0043368	positive T cell selection	4/120	36/18862	3.15966e-05	0.00182894	0.00147865	CD3D/BCL11B/LY9/CD3G	4
GO:0002699	BP	GO:0002699	positive regulation of immune effector process	8/120	219/18862	3.19641e-05	0.00184528	0.00149186	MZB1/RASGRP1/CCL19/CRTAM/RAC2/PRKCZ/CD300A/ITGB2	8
GO:0051209	BP	GO:0051209	release of sequestered calcium ion into cytosol	6/120	112/18862	3.75685e-05	0.00184528	0.00149186	CXCL9/CXCL10/CCR5/CCL19/LCK/CORO1A	6
GO:0051283	BP	GO:0051283	negative regulation of sequestering of calcium ion	6/120	113/18862	3.8329e-05	0.001911	0.001545	CXCL9/CXCL10/CCR5/CCL19/LCK/CORO1A	6
GO:0050670	BP	GO:0050670	regulation of lymphocyte proliferation	8/120	221/18862	3.95628e-05	0.001911	0.001545	MZB1/CCL5/CCL19/CORO1A/CRTAM/PLA2G2D/RAC2/CD300A	8
GO:0050862	BP	GO:0050862	positive regulation of T cell receptor signaling pathway	3/120	14/18862	3.95821e-05	0.00191937	0.00155176	TRAT1/LCK/KCNN4	3
GO:2000403	BP	GO:2000403	positive regulation of lymphocyte migration	4/120	37/18862	4.13385e-05	0.00191937	0.00155176	CXCL13/CXCL10/CCL5/ITGA4	4
GO:0032944	BP	GO:0032944	regulation of mononuclear cell proliferation	8/120	223/18862	5.1228e-05	0.00197483	0.0015966	MZB1/CCL5/CCL19/CORO1A/CRTAM/PLA2G2D/RAC2/CD300A	8
GO:0051282	BP	GO:0051282	regulation of sequestering of calcium ion	6/120	115/18862	5.41501e-05	0.00199804	0.00161537	CXCL9/CXCL10/CCR5/CCL19/LCK/CORO1A	6
GO:0050920	BP	GO:0050920	regulation of chemotaxis	8/120	224/18862	5.77197e-05	0.00199804	0.00161537	CXCL13/SLAMF8/CXCL10/CCL5/CCL19/RAC2/SEMA4A/CXCR4	8
GO:0033627	BP	GO:0033627	cell adhesion mediated by integrin	5/120	72/18862	5.77518e-05	0.00201395	0.00162823	CXCL13/CCL5/ITGA4/ITGB7/ITGB2	5
GO:0002688	BP	GO:0002688	regulation of leukocyte chemotaxis	6/120	119/18862	6.26107e-05	0.00234036	0.00189212	CXCL13/SLAMF8/CXCL10/CCL5/CCL19/RAC2	6
GO:0051208	BP	GO:0051208	sequestering of calcium ion	6/120	119/18862	6.28316e-05	0.00234036	0.00189212	CXCL9/CXCL10/CCR5/CCL19/LCK/CORO1A	6
GO:0051668	BP	GO:0051668	localization within membrane	5/120	75/18862	6.75559e-05	0.00237895	0.00192332	CD2/ITGA4/ITGB7/CDK5/ITGB2	5
GO:0010819	BP	GO:0010819	regulation of T cell chemotaxis	3/120	16/18862	6.93809e-05	0.00269128	0.00217583	CXCL13/CXCL10/CCL5	3
GO:0061844	BP	GO:0061844	antimicrobial humoral immune response mediated by antimicrobial peptide	5/120	78/18862	7.03136e-05	0.00281393	0.00227499	CXCL13/CXCL9/CXCL10/CXCL6/GNLY	5
GO:1902622	BP	GO:1902622	regulation of neutrophil migration	4/120	42/18862	7.84066e-05	0.00288811	0.00233496	SLAMF8/CCL19/RAC2/RHOH	4
GO:0070663	BP	GO:0070663	regulation of leukocyte proliferation	8/120	241/18862	8.0131e-05	0.00307352	0.00248486	MZB1/CCL5/CCL19/CORO1A/CRTAM/PLA2G2D/RAC2/CD300A	8
GO:2000106	BP	GO:2000106	regulation of leukocyte apoptotic process	5/120	80/18862	8.07728e-05	0.00308312	0.00249262	CCL5/IL7R/CD27/CCL19/CD3G	5
GO:2000404	BP	GO:2000404	regulation of T cell migration	4/120	43/18862	8.48633e-05	0.00308312	0.00249262	CXCL13/CXCL10/CCL5/ITGA4	4
GO:0033631	BP	GO:0033631	cell-cell adhesion mediated by integrin	3/120	17/18862	8.53743e-05	0.00308312	0.00249262	CXCL13/CCL5/ITGA4	3
GO:0007051	BP	GO:0007051	spindle organization	7/120	182/18862	8.68495e-05	0.00315182	0.00254816	DLGAP5/CDC20/KIF11/TPX2/ASPM/TACC3/SAC3D1	7
GO:0043367	BP	GO:0043367	CD4-positive, alpha-beta T cell differentiation	5/120	81/18862	8.74802e-05	0.0031625	0.0025568	CCL19/PLA2G2D/LY9/SEMA4A/PRKCZ	5
GO:0070269	BP	GO:0070269	pyroptosis	3/120	18/18862	9.08993e-05	0.00358897	0.00290159	AIM2/GZMB/GZMA	3
GO:2000107	BP	GO:2000107	negative regulation of leukocyte apoptotic process	4/120	46/18862	9.35391e-05	0.00378852	0.00306292	CCL5/IL7R/CD27/CCL19	4
GO:0002687	BP	GO:0002687	positive regulation of leukocyte migration	6/120	133/18862	9.3771e-05	0.00378852	0.00306292	CXCL13/CXCL10/CCL5/ITGA4/CCL19/RAC2	6
GO:0002285	BP	GO:0002285	lymphocyte activation involved in immune response	7/120	189/18862	9.54265e-05	0.00378852	0.00306292	CCL19/CORO1A/LCP1/LY9/SEMA4A/DOCK10/PRKCZ	7
GO:0030198	BP	GO:0030198	extracellular matrix organization	10/120	393/18862	0.000102401	0.00378852	0.00306292	MMP1/MMP13/MMP3/ITGA4/ITGB7/LCP1/ICAM3/SPP1/SLC39A8/ITGB2	10
GO:0043062	BP	GO:0043062	extracellular structure organization	10/120	394/18862	0.000105688	0.00383516	0.00310063	MMP1/MMP13/MMP3/ITGA4/ITGB7/LCP1/ICAM3/SPP1/SLC39A8/ITGB2	10
GO:0097553	BP	GO:0097553	calcium ion transmembrane import into cytosol	6/120	134/18862	0.000113005	0.00386673	0.00312615	CXCL9/CXCL10/CCR5/CCL19/LCK/CORO1A	6
GO:0045229	BP	GO:0045229	external encapsulating structure organization	10/120	396/18862	0.000113005	0.00393018	0.00317745	MMP1/MMP13/MMP3/ITGA4/ITGB7/LCP1/ICAM3/SPP1/SLC39A8/ITGB2	10
GO:0030183	BP	GO:0030183	B cell differentiation	6/120	137/18862	0.000115941	0.00426105	0.00344495	SLAMF8/ITGA4/CD27/BLNK/DOCK10/MS4A1	6
GO:0045058	BP	GO:0045058	T cell selection	4/120	48/18862	0.000132378	0.00426105	0.00344495	CD3D/BCL11B/LY9/CD3G	4
GO:0045582	BP	GO:0045582	positive regulation of T cell differentiation	5/120	88/18862	0.000139681	0.00426639	0.00344926	IL7R/CD27/CCL19/RHOH/PRKCZ	5
GO:0042098	BP	GO:0042098	T cell proliferation	7/120	195/18862	0.000144666	0.00432487	0.00349655	CCL5/RASGRP1/CCL19/CORO1A/CRTAM/PLA2G2D/RAC2	7
GO:0002920	BP	GO:0002920	regulation of humoral immune response	6/120	138/18862	0.00015534	0.00432487	0.00349655	CXCL13/IGLV1-44/IGKC/IGLC1/IGHG1/IGLV6-57	6
GO:0050921	BP	GO:0050921	positive regulation of chemotaxis	6/120	139/18862	0.00015746	0.00444077	0.00359025	CXCL13/CXCL10/CCL5/CCL19/RAC2/CXCR4	6
GO:0070233	BP	GO:0070233	negative regulation of T cell apoptotic process	3/120	20/18862	0.000158724	0.00444077	0.00359025	CCL5/IL7R/CD27	3
GO:0071222	BP	GO:0071222	cellular response to lipopolysaccharide	7/120	197/18862	0.000159999	0.0044655	0.00361024	CXCL13/CXCL9/CXCL10/CCL5/CCR5/CXCL6/KMO	7
GO:0002690	BP	GO:0002690	positive regulation of leukocyte chemotaxis	5/120	91/18862	0.000164987	0.00476502	0.0038524	CXCL13/CXCL10/CCL5/CCL19/RAC2	5
GO:0019730	BP	GO:0019730	antimicrobial humoral response	6/120	142/18862	0.000166973	0.00485808	0.00392763	CXCL13/IGHM/CXCL9/CXCL10/CXCL6/GNLY	6
GO:1904645	BP	GO:1904645	response to amyloid-beta	4/120	51/18862	0.000191109	0.00503583	0.00407134	MMP13/MMP3/ITGA4/CDK5	4
GO:0002886	BP	GO:0002886	regulation of myeloid leukocyte mediated immunity	4/120	52/18862	0.000198774	0.00535017	0.00432547	RAC2/CXCL6/CD300A/ITGB2	4
GO:0043113	BP	GO:0043113	receptor clustering	4/120	52/18862	0.000206817	0.00535017	0.00432547	ITGA4/ITGB7/CDK5/ITGB2	4
GO:0042100	BP	GO:0042100	B cell proliferation	5/120	96/18862	0.000207748	0.00588728	0.00475971	MZB1/IL7R/RASGRP1/MS4A1/CD300A	5
GO:0051651	BP	GO:0051651	maintenance of location in cell	7/120	209/18862	0.000208079	0.00593114	0.00479517	CXCL9/CXCL10/CCR5/CCL19/LCK/CORO1A/CDK5	7
GO:0071219	BP	GO:0071219	cellular response to molecule of bacterial origin	7/120	209/18862	0.000208574	0.00593114	0.00479517	CXCL13/CXCL9/CXCL10/CCL5/CCR5/CXCL6/KMO	7
GO:0006968	BP	GO:0006968	cellular defense response	4/120	54/18862	0.000212872	0.00593114	0.00479517	CXCL9/TRAT1/CCR5/GNLY	4
GO:0061756	BP	GO:0061756	leukocyte adhesion to vascular endothelial cell	4/120	54/18862	0.000215813	0.00593114	0.00479517	ITGA4/ITGB7/SLC39A8/ITGB2	4
GO:0070228	BP	GO:0070228	regulation of lymphocyte apoptotic process	4/120	54/18862	0.000216369	0.00593114	0.00479517	CCL5/IL7R/CD27/CD3G	4
GO:0007411	BP	GO:0007411	axon guidance	8/120	277/18862	0.000221693	0.00607695	0.00491306	BCL11B/RAC2/CDK5/RHOH/GAP43/SEMA4A/PLXNC1/CXCR4	8
GO:0050857	BP	GO:0050857	positive regulation of antigen receptor-mediated signaling pathway	3/120	23/18862	0.000243937	0.00613955	0.00496367	TRAT1/LCK/KCNN4	3
GO:0097485	BP	GO:0097485	neuron projection guidance	8/120	278/18862	0.000244203	0.00613955	0.00496367	BCL11B/RAC2/CDK5/RHOH/GAP43/SEMA4A/PLXNC1/CXCR4	8
GO:0035710	BP	GO:0035710	CD4-positive, alpha-beta T cell activation	5/120	100/18862	0.000246434	0.00667447	0.00539614	CCL19/PLA2G2D/LY9/SEMA4A/PRKCZ	5
GO:0045621	BP	GO:0045621	positive regulation of lymphocyte differentiation	5/120	101/18862	0.000251867	0.00693989	0.00561072	IL7R/CD27/CCL19/RHOH/PRKCZ	5
GO:0009615	BP	GO:0009615	response to virus	9/120	359/18862	0.000253716	0.00716475	0.00579252	CXCL9/CXCL10/CCL5/AIM2/CCL19/PIM2/ISG20/TLR8/CXCR4	9
GO:0071887	BP	GO:0071887	leukocyte apoptotic process	5/120	102/18862	0.000254798	0.00716475	0.00579252	CCL5/IL7R/CD27/CCL19/CD3G	5
GO:0030865	BP	GO:0030865	cortical cytoskeleton organization	4/120	58/18862	0.0002638	0.00739217	0.00597638	RAC2/CDK5/LCP1/RHOH	4
GO:1901623	BP	GO:1901623	regulation of lymphocyte chemotaxis	3/120	26/18862	0.000264523	0.0084981	0.00687049	CXCL13/CXCL10/CCL5	3
GO:0045453	BP	GO:0045453	bone resorption	4/120	62/18862	0.00026801	0.00939337	0.0075943	TNFSF11/SNX10/RAC2/SPP1	4
GO:0090025	BP	GO:0090025	regulation of monocyte chemotaxis	3/120	27/18862	0.000288137	0.00939337	0.0075943	SLAMF8/CXCL10/CCL5	3
GO:0071677	BP	GO:0071677	positive regulation of mononuclear cell migration	4/120	63/18862	0.000295957	0.0098054	0.00792741	CXCL13/CXCL10/CCL5/ITGA4	4
GO:2000401	BP	GO:2000401	regulation of lymphocyte migration	4/120	63/18862	0.000309058	0.0098054	0.00792741	CXCL13/CXCL10/CCL5/ITGA4	4
GO:0007409	BP	GO:0007409	axonogenesis	10/120	460/18862	0.00031391	0.00993881	0.00803527	ITGA4/BCL11B/RAC2/CDK5/RHOH/SPP1/GAP43/SEMA4A/PLXNC1/CXCR4	10
GO:0002286	BP	GO:0002286	T cell activation involved in immune response	5/120	111/18862	0.000333178	0.00993881	0.00803527	CCL19/LCP1/LY9/SEMA4A/PRKCZ	5
GO:0071675	BP	GO:0071675	regulation of mononuclear cell migration	5/120	111/18862	0.000333178	0.00993881	0.00803527	CXCL13/SLAMF8/CXCL10/CCL5/ITGA4	5
GO:0042129	BP	GO:0042129	regulation of T cell proliferation	6/120	168/18862	0.000360619	0.00993881	0.00803527	CCL5/CCL19/CORO1A/CRTAM/PLA2G2D/RAC2	6
GO:0071216	BP	GO:0071216	cellular response to biotic stimulus	7/120	233/18862	0.000369283	0.00996389	0.00805555	CXCL13/CXCL9/CXCL10/CCL5/CCR5/CXCL6/KMO	7
GO:0032732	BP	GO:0032732	positive regulation of interleukin-1 production	4/120	64/18862	0.000383245	0.00996389	0.00805555	AIM2/CCL19/IGHD/TLR8	4
GO:0042093	BP	GO:0042093	T-helper cell differentiation	4/120	64/18862	0.000383245	0.00996389	0.00805555	CCL19/LY9/SEMA4A/PRKCZ	4
GO:0022604	BP	GO:0022604	regulation of cell morphogenesis	8/120	305/18862	0.000385417	0.0100552	0.00812934	CORO1A/PLEKHO1/RAC2/RHOH/SEMA4A/PLXNC1/CXCR4/ITGB2	8
GO:0032729	BP	GO:0032729	positive regulation of interferon-gamma production	4/120	65/18862	0.000385417	0.0104382	0.00843905	CD2/RASGRP1/CRTAM/TLR8	4
GO:0002294	BP	GO:0002294	CD4-positive, alpha-beta T cell differentiation involved in immune response	4/120	66/18862	0.000385417	0.0109304	0.00883693	CCL19/LY9/SEMA4A/PRKCZ	4
GO:0051924	BP	GO:0051924	regulation of calcium ion transport	7/120	238/18862	0.000397635	0.0109304	0.00883693	CXCL9/CXCL10/CCL5/CORO1A/P2RX5/CDK5/CXCR4	7
GO:0030449	BP	GO:0030449	regulation of complement activation	5/120	115/18862	0.000405257	0.0110482	0.00893219	IGLV1-44/IGKC/IGLC1/IGHG1/IGLV6-57	5
GO:0038093	BP	GO:0038093	Fc receptor signaling pathway	7/120	239/18862	0.000407271	0.01107	0.00894981	IGLV1-44/IGKC/IGLC1/IGHG1/IGLV6-57/CD247/CD3G	7
GO:0002287	BP	GO:0002287	alpha-beta T cell activation involved in immune response	4/120	67/18862	0.000418774	0.0112942	0.00913103	CCL19/LY9/SEMA4A/PRKCZ	4
GO:0002293	BP	GO:0002293	alpha-beta T cell differentiation involved in immune response	4/120	67/18862	0.000423818	0.0112942	0.00913103	CCL19/LY9/SEMA4A/PRKCZ	4
GO:0008045	BP	GO:0008045	motor neuron axon guidance	3/120	30/18862	0.000445768	0.0115205	0.00931405	RAC2/CDK5/RHOH	3
GO:0007052	BP	GO:0007052	mitotic spindle organization	5/120	118/18862	0.000466626	0.0119809	0.00968627	DLGAP5/CDC20/KIF11/TPX2/TACC3	5
GO:0051928	BP	GO:0051928	positive regulation of calcium ion transport	5/120	118/18862	0.000476359	0.0119809	0.00968627	CXCL9/CXCL10/CCL5/P2RX5/CDK5	5
GO:0019835	BP	GO:0019835	cytolysis	3/120	31/18862	0.000485328	0.012409	0.0100324	GZMH/GZMB/GZMA	3
GO:0070229	BP	GO:0070229	negative regulation of lymphocyte apoptotic process	3/120	31/18862	0.000488212	0.012409	0.0100324	CCL5/IL7R/CD27	3
GO:0010959	BP	GO:0010959	regulation of metal ion transport	7/120	247/18862	0.000503214	0.0128077	0.0103547	CXCL9/CXCL10/CCL5/CORO1A/P2RX5/CDK5/CXCR4	7
GO:0070227	BP	GO:0070227	lymphocyte apoptotic process	4/120	71/18862	0.000507044	0.0134914	0.0109074	CCL5/IL7R/CD27/CD3G	4
GO:0002292	BP	GO:0002292	T cell differentiation involved in immune response	4/120	73/18862	0.000586737	0.0148011	0.0119663	CCL19/LY9/SEMA4A/PRKCZ	4
GO:0033077	BP	GO:0033077	T cell differentiation in thymus	4/120	73/18862	0.000606214	0.0148011	0.0119663	IL7R/CD3D/BCL11B/CD3G	4
GO:0070232	BP	GO:0070232	regulation of T cell apoptotic process	3/120	34/18862	0.000606214	0.0158443	0.0128097	CCL5/IL7R/CD27	3
GO:0001894	BP	GO:0001894	tissue homeostasis	7/120	260/18862	0.000638845	0.0167466	0.0135392	IGKC/TNFSF11/CORO1A/SNX10/RAC2/SPP1/SLC39A8	7
GO:0000083	BP	GO:0000083	regulation of transcription involved in G1/S transition of mitotic cell cycle	3/120	35/18862	0.000653775	0.0170623	0.0137944	RRM2/CDK5/TYMS	3
GO:0045730	BP	GO:0045730	respiratory burst	3/120	36/18862	0.000657027	0.0184274	0.0148981	SLAMF8/CD52/RAC2	3
GO:0001776	BP	GO:0001776	leukocyte homeostasis	4/120	79/18862	0.000674882	0.0192064	0.0155279	TNFRSF17/CORO1A/CXCL6/DOCK10	4
GO:0001910	BP	GO:0001910	regulation of leukocyte mediated cytotoxicity	4/120	79/18862	0.000694697	0.0192064	0.0155279	IL7R/RASGRP1/CRTAM/CXCL6	4
GO:0043903	BP	GO:0043903	regulation of biological process involved in symbiotic interaction	6/120	197/18862	0.000694697	0.0193281	0.0156263	LAMP3/CCL5/TOP2A/ISG20/CXCL6/CXCR4	6
GO:0019722	BP	GO:0019722	calcium-mediated signaling	6/120	198/18862	0.00071759	0.0197254	0.0159475	TRAT1/CCR5/TNFSF11/P2RX5/CXCR3/CXCR4	6
GO:0019058	BP	GO:0019058	viral life cycle	8/120	348/18862	0.000717929	0.0202163	0.0163443	LAMP3/LRRC15/CCL5/CCR5/TOP2A/ITGB7/ISG20/CXCR4	8
GO:0044803	BP	GO:0044803	multi-organism membrane organization	2/120	10/18862	0.000717929	0.0202163	0.0163443	CCR5/CXCR4	2
GO:1903532	BP	GO:1903532	positive regulation of secretion by cell	7/120	271/18862	0.000722089	0.0202163	0.0163443	SDC1/TNFSF11/CDK5/SPP1/KMO/KCNN4/ITGB2	7
GO:0022617	BP	GO:0022617	extracellular matrix disassembly	4/120	81/18862	0.000731613	0.0204067	0.0164983	MMP1/MMP13/MMP3/LCP1	4
GO:0001819	BP	GO:0001819	positive regulation of cytokine production	9/120	437/18862	0.0007374	0.0219494	0.0177456	AIM2/CD2/RASGRP1/CCL19/IGHD/CRTAM/TLR8/LY9/PRKCZ	9
GO:0046330	BP	GO:0046330	positive regulation of JNK cascade	4/120	84/18862	0.0007374	0.0230842	0.018663	RASGRP1/TNFSF11/CD27/CCL19	4
GO:0009262	BP	GO:0009262	deoxyribonucleotide metabolic process	3/120	40/18862	0.000748693	0.0236273	0.0191021	RRM2/TYMS/NUDT1	3
GO:0033632	BP	GO:0033632	regulation of cell-cell adhesion mediated by integrin	2/120	11/18862	0.000764806	0.0236782	0.0191433	CXCL13/CCL5	2
GO:0071492	BP	GO:0071492	cellular response to UV-A	2/120	11/18862	0.000781927	0.0236782	0.0191433	MMP1/MMP3	2
GO:1902563	BP	GO:1902563	regulation of neutrophil activation	2/120	11/18862	0.00082832	0.0236782	0.0191433	CD300A/ITGB2	2
GO:1902850	BP	GO:1902850	microtubule cytoskeleton organization involved in mitosis	5/120	143/18862	0.000828657	0.0245366	0.0198372	DLGAP5/CDC20/KIF11/TPX2/TACC3	5
GO:0007520	BP	GO:0007520	myoblast fusion	3/120	41/18862	0.000842575	0.024744	0.0200049	CXCL9/CXCL10/PLEKHO1	3
GO:0070374	BP	GO:0070374	positive regulation of ERK1 and ERK2 cascade	6/120	210/18862	0.000849233	0.0248144	0.0200618	CCL18/CCL5/RASGRP1/TNFSF11/CCL19/PRKCZ	6
GO:0007163	BP	GO:0007163	establishment or maintenance of cell polarity	6/120	212/18862	0.000876622	0.0258889	0.0209305	CCL19/CRTAM/RAC2/RHOH/PRKCZ/CD3G	6
GO:0046849	BP	GO:0046849	bone remodeling	4/120	89/18862	0.000876622	0.0272517	0.0220323	TNFSF11/SNX10/RAC2/SPP1	4
GO:0001768	BP	GO:0001768	establishment of T cell polarity	2/120	12/18862	0.000899391	0.0274677	0.0222069	CCL19/CRTAM	2
GO:0043300	BP	GO:0043300	regulation of leukocyte degranulation	3/120	43/18862	0.000946147	0.0276939	0.0223898	RAC2/CD300A/ITGB2	3
GO:0051047	BP	GO:0051047	positive regulation of secretion	7/120	295/18862	0.000946147	0.030182	0.0244014	SDC1/TNFSF11/CDK5/SPP1/KMO/KCNN4/ITGB2	7
GO:0071356	BP	GO:0071356	cellular response to tumor necrosis factor	7/120	296/18862	0.000987596	0.0306055	0.0247438	TNFRSF17/CCL18/CCL5/AIM2/TNFSF11/CD27/CCL19	7
GO:0048588	BP	GO:0048588	developmental cell growth	6/120	222/18862	0.000991156	0.0315574	0.0255134	ITGA4/CDK5/SPP1/SEMA4A/PRKCZ/CXCR4	6
GO:0001767	BP	GO:0001767	establishment of lymphocyte polarity	2/120	13/18862	0.000991156	0.0315574	0.0255134	CCL19/CRTAM	2
GO:0045089	BP	GO:0045089	positive regulation of innate immune response	6/120	223/18862	0.00102877	0.0320085	0.025878	CCL5/AIM2/RASGRP1/CRTAM/TLR8/ICAM3	6
GO:0010522	BP	GO:0010522	regulation of calcium ion transport into cytosol	4/120	95/18862	0.00108862	0.0329782	0.026662	CXCL9/CXCL10/CORO1A/P2RX5	4
GO:0051304	BP	GO:0051304	chromosome separation	4/120	95/18862	0.00108978	0.0329782	0.026662	TOP2A/DLGAP5/CDC20/TACC3	4
GO:0060560	BP	GO:0060560	developmental growth involved in morphogenesis	6/120	225/18862	0.00120893	0.0329782	0.026662	ITGA4/CDK5/SPP1/SEMA4A/PRKCZ/CXCR4	6
GO:0001774	BP	GO:0001774	microglial cell activation	3/120	47/18862	0.00120893	0.0339867	0.0274774	TLR8/CST7/ITGB2	3
GO:0030574	BP	GO:0030574	collagen catabolic process	3/120	47/18862	0.00129442	0.0339867	0.0274774	MMP1/MMP13/MMP3	3
GO:0070588	BP	GO:0070588	calcium ion transmembrane transport	7/120	304/18862	0.0013013	0.0339867	0.0274774	CXCL9/CXCL10/CCR5/CCL19/LCK/CORO1A/CDK5	7
GO:0045059	BP	GO:0045059	positive thymic T cell selection	2/120	14/18862	0.00136718	0.0351575	0.0284239	CD3D/CD3G	2
GO:0070141	BP	GO:0070141	response to UV-A	2/120	14/18862	0.00138296	0.0351575	0.0284239	MMP1/MMP3	2
GO:1903793	BP	GO:1903793	positive regulation of anion transport	9/120	478/18862	0.00141673	0.0352094	0.0284659	TNFSF11/RAC2/CDK5/SPP1/KMO/GZMB/PRKCZ/KCNN4/ITGB2	9
GO:1904894	BP	GO:1904894	positive regulation of receptor signaling pathway via STAT	3/120	48/18862	0.00143186	0.0353546	0.0285833	CCL5/IL7R/CD300A	3
GO:0031341	BP	GO:0031341	regulation of cell killing	4/120	98/18862	0.00153289	0.0354641	0.0286718	IL7R/RASGRP1/CRTAM/CXCL6	4
GO:0070231	BP	GO:0070231	T cell apoptotic process	3/120	49/18862	0.00153839	0.0369852	0.0299016	CCL5/IL7R/CD27	3
GO:0071622	BP	GO:0071622	regulation of granulocyte chemotaxis	3/120	49/18862	0.00162076	0.0369852	0.0299016	CCL5/CCL19/RAC2	3
GO:0046634	BP	GO:0046634	regulation of alpha-beta T cell activation	4/120	101/18862	0.00162076	0.038634	0.0312346	CCL19/CRTAM/PRKCZ/CD300A	4
GO:1990138	BP	GO:1990138	neuron projection extension	5/120	164/18862	0.00163975	0.038634	0.0312346	ITGA4/CDK5/SEMA4A/PRKCZ/CXCR4	5
GO:0009263	BP	GO:0009263	deoxyribonucleotide biosynthetic process	2/120	15/18862	0.00168236	0.038634	0.0312346	RRM2/TYMS	2
GO:0010820	BP	GO:0010820	positive regulation of T cell chemotaxis	2/120	15/18862	0.00173641	0.038634	0.0312346	CXCL13/CCL5	2
GO:0042976	BP	GO:0042976	activation of Janus kinase activity	2/120	15/18862	0.00174699	0.038634	0.0312346	CCL5/CD300A	2
GO:0045088	BP	GO:0045088	regulation of innate immune response	7/120	315/18862	0.00175159	0.0389441	0.0314853	SLAMF8/CCL5/AIM2/RASGRP1/CRTAM/TLR8/ICAM3	7
GO:0002683	BP	GO:0002683	negative regulation of immune system process	8/120	403/18862	0.0017773	0.0408637	0.0330373	SLAMF8/IL7R/HLA-DOB/CRTAM/PLA2G2D/PVRIG/CST7/CD300A	8
GO:0051235	BP	GO:0051235	maintenance of location	7/120	319/18862	0.00186652	0.0413453	0.0334266	CXCL9/CXCL10/CCR5/CCL19/LCK/CORO1A/CDK5	7
GO:0034612	BP	GO:0034612	response to tumor necrosis factor	7/120	320/18862	0.00192157	0.0418715	0.033852	TNFRSF17/CCL18/CCL5/AIM2/TNFSF11/CD27/CCL19	7
GO:0009200	BP	GO:0009200	deoxyribonucleoside triphosphate metabolic process	2/120	16/18862	0.00193507	0.042666	0.0344943	TYMS/NUDT1	2
GO:0044764	BP	GO:0044764	multi-organism cellular process	2/120	16/18862	0.00203132	0.042666	0.0344943	CCR5/CXCR4	2
GO:0060263	BP	GO:0060263	regulation of respiratory burst	2/120	16/18862	0.00208978	0.042666	0.0344943	SLAMF8/RAC2	2
GO:0010524	BP	GO:0010524	positive regulation of calcium ion transport into cytosol	3/120	53/18862	0.0021018	0.0434529	0.0351306	CXCL9/CXCL10/P2RX5	3
GO:1905517	BP	GO:1905517	macrophage migration	3/120	53/18862	0.00212634	0.0434529	0.0351306	SLAMF8/CCL5/ROR2	3
GO:0032649	BP	GO:0032649	regulation of interferon-gamma production	4/120	107/18862	0.00212634	0.0449363	0.0363299	CD2/RASGRP1/CRTAM/TLR8	4
GO:0032496	BP	GO:0032496	response to lipopolysaccharide	7/120	326/18862	0.00212634	0.0449363	0.0363299	CXCL13/CXCL9/CXCL10/CCL5/CCR5/CXCL6/KMO	7
GO:0000768	BP	GO:0000768	syncytium formation by plasma membrane fusion	3/120	54/18862	0.00217425	0.0450409	0.0364144	CXCL9/CXCL10/PLEKHO1	3
GO:0140253	BP	GO:0140253	cell-cell fusion	3/120	54/18862	0.0022145	0.0450409	0.0364144	CXCL9/CXCL10/PLEKHO1	3
GO:0008361	BP	GO:0008361	regulation of cell size	5/120	173/18862	0.00224438	0.0454905	0.0367779	IL7R/CDK5/SPP1/SEMA4A/KCNN4	5
GO:0006898	BP	GO:0006898	receptor-mediated endocytosis	7/120	328/18862	0.00226196	0.0454905	0.0367779	IGLV1-44/IGKC/IGLC1/ITGA4/CCL19/IGLV6-57/ITGB2	7
GO:0032147	BP	GO:0032147	activation of protein kinase activity	7/120	328/18862	0.00237159	0.0454905	0.0367779	CCL5/TNFSF11/CCL19/TPX2/PRKCZ/CXCR4/CD300A	7
GO:0001956	BP	GO:0001956	positive regulation of neurotransmitter secretion	2/120	17/18862	0.00241246	0.0458244	0.0370478	CDK5/KMO	2
GO:0009162	BP	GO:0009162	deoxyribonucleoside monophosphate metabolic process	2/120	17/18862	0.00250873	0.0458244	0.0370478	TYMS/TK1	2
GO:0061952	BP	GO:0061952	midbody abscission	2/120	17/18862	0.00254101	0.0458244	0.0370478	KIF20A/CEP55	2
GO:0051897	BP	GO:0051897	positive regulation of protein kinase B signaling	5/120	175/18862	0.00257444	0.0466942	0.037751	TRAT1/TNFSF11/CCL19/LCK/RAC2	5
GO:1904892	BP	GO:1904892	regulation of receptor signaling pathway via STAT	4/120	110/18862	0.0026576	0.0474872	0.0383922	CCL5/IL7R/CDK5/CD300A	4
GO:0002831	BP	GO:0002831	regulation of response to biotic stimulus	8/120	420/18862	0.00281935	0.0477068	0.0385697	SLAMF8/CCL5/AIM2/RASGRP1/CRTAM/TLR8/CXCL6/ICAM3	8
GO:0006949	BP	GO:0006949	syncytium formation	3/120	56/18862	0.00287272	0.0477068	0.0385697	CXCL9/CXCL10/PLEKHO1	3
GO:0032731	BP	GO:0032731	positive regulation of interleukin-1 beta production	3/120	56/18862	0.00287972	0.0477068	0.0385697	AIM2/CCL19/TLR8	3
GO:0032609	BP	GO:0032609	interferon-gamma production	4/120	112/18862	0.00287972	0.0493491	0.0398975	CD2/RASGRP1/CRTAM/TLR8	4
GO:0002260	BP	GO:0002260	lymphocyte homeostasis	3/120	57/18862	0.00298093	0.0493491	0.0398975	TNFRSF17/CORO1A/DOCK10	3
GO:0002523	BP	GO:0002523	leukocyte migration involved in inflammatory response	2/120	18/18862	0.00299055	0.0493491	0.0398975	SLAMF8/ITGB2	2
GO:0045063	BP	GO:0045063	T-helper 1 cell differentiation	2/120	18/18862	0.00304774	0.0493491	0.0398975	CCL19/SEMA4A	2
GO:1901739	BP	GO:1901739	regulation of myoblast fusion	2/120	18/18862	0.00305765	0.0493491	0.0398975	CXCL9/CXCL10	2
GO:0009897	CC	GO:0009897	external side of plasma membrane	22/124	402/19520	0.00317707	1.7654e-12	1.48084e-12	IGKC/IGLC1/IGHM/SDC1/CXCL9/CXCL10/IL7R/IGLL5/CD2/CD3D/CCR5/CD27/IGHD/TRBC1/IGHG1/TLR8/IL2RG/CXCR3/MS4A1/CD3G/CXCR4/ITGB2	22
GO:0001772	CC	GO:0001772	immunological synapse	6/124	41/19520	0.00317707	2.09357e-05	1.75612e-05	LCK/CORO1A/CRTAM/RHOH/GZMB/GZMA	6
GO:0042571	CC	GO:0042571	immunoglobulin complex, circulating	7/124	77/19520	0.00318472	3.74764e-05	3.14358e-05	IGKC/IGLC1/IGHM/IGLL5/IGHD/TRBC1/IGHG1	7
GO:0019814	CC	GO:0019814	immunoglobulin complex	9/124	167/19520	0.00332078	5.81041e-05	4.87386e-05	IGLV1-44/IGKC/IGLC1/IGHM/IGLL5/IGHD/TRBC1/IGHG1/IGLV6-57	9
GO:0005819	CC	GO:0005819	spindle	11/124	381/19520	0.00332078	0.00122742	0.00102958	KIF20A/TRAT1/DLGAP5/CDC20/CAPG/KIF11/TPX2/ASPM/TACC3/SAC3D1/SHCBP1	11
GO:0030665	CC	GO:0030665	clathrin-coated vesicle membrane	6/124	117/19520	0.00332812	0.00327682	0.00274865	HLA-DRB4/IL7R/CD3D/FZD2/CD3G/ROR2	6
GO:0098802	CC	GO:0098802	plasma membrane signaling receptor complex	9/124	318/19520	0.0034745	0.00545208	0.00457329	TRAT1/CD3D/ITGA4/ITGB7/TRBC1/TRAC/CD247/CD3G/ITGB2	9
GO:0042101	CC	GO:0042101	T cell receptor complex	6/124	152/19520	0.0034745	0.0101716	0.00853212	TRAT1/CD3D/TRBC1/TRAC/CD247/CD3G	6
GO:0072686	CC	GO:0072686	mitotic spindle	6/124	157/19520	0.00349552	0.0107352	0.00900488	TRAT1/CAPG/KIF11/TPX2/ASPM/TACC3	6
GO:0000922	CC	GO:0000922	spindle pole	6/124	166/19520	0.00352588	0.0129577	0.0108691	DLGAP5/CDC20/KIF11/TPX2/ASPM/TACC3	6
GO:0008305	CC	GO:0008305	integrin complex	3/124	31/19520	0.00355281	0.017238	0.0144595	ITGA4/ITGB7/ITGB2	3
GO:0030662	CC	GO:0030662	coated vesicle membrane	6/124	182/19520	0.00369717	0.017418	0.0146105	HLA-DRB4/IL7R/CD3D/FZD2/CD3G/ROR2	6
GO:0030136	CC	GO:0030136	clathrin-coated vesicle	6/124	192/19520	0.00373858	0.0210225	0.017634	HLA-DRB4/IL7R/CD3D/FZD2/CD3G/ROR2	6
GO:0098636	CC	GO:0098636	protein complex involved in cell adhesion	3/124	36/19520	0.00373858	0.0210225	0.017634	ITGA4/ITGB7/ITGB2	3
GO:0030669	CC	GO:0030669	clathrin-coated endocytic vesicle membrane	3/124	39/19520	0.00387112	0.0247689	0.0207765	HLA-DRB4/FZD2/ROR2	3
GO:0072562	CC	GO:0072562	blood microparticle	5/124	146/19520	0.00395769	0.0289495	0.0242833	IGKC/IGLC1/IGHM/IGHD/IGHG1	5
GO:0005765	CC	GO:0005765	lysosomal membrane	8/124	378/19520	0.00399119	0.030717	0.0257659	LAMP3/HLA-DRB4/HLA-DOB/TRAF3IP3/TLR8/SLC2A6/ITM2C/SLC39A8	8
GO:0098852	CC	GO:0098852	lytic vacuole membrane	8/124	378/19520	0.00399241	0.030717	0.0257659	LAMP3/HLA-DRB4/HLA-DOB/TRAF3IP3/TLR8/SLC2A6/ITM2C/SLC39A8	8
GO:0030666	CC	GO:0030666	endocytic vesicle membrane	5/124	163/19520	0.00399241	0.0391187	0.0328134	HLA-DRB4/FZD2/CORO1A/RAC2/ROR2	5
GO:0042613	CC	GO:0042613	MHC class II protein complex	2/124	16/19520	0.00399241	0.0422304	0.0354235	HLA-DRB4/HLA-DOB	2
GO:0031252	CC	GO:0031252	cell leading edge	8/124	411/19520	0.00404203	0.0422304	0.0354235	CAPG/CORO1A/PLEKHO1/RAC2/CDK5/LCP1/PRKCZ/CXCR4	8
GO:0034451	CC	GO:0034451	centriolar satellite	4/124	107/19520	0.00425971	0.0422304	0.0354235	TRAT1/DLGAP5/CEP55/TACC3	4
GO:0045334	CC	GO:0045334	clathrin-coated endocytic vesicle	3/124	57/19520	0.00432857	0.0476064	0.039933	HLA-DRB4/FZD2/ROR2	3
GO:0003823	MF	GO:0003823	antigen binding	11/118	165/18337	0.00440255	2.88834e-06	2.46968e-06	IGLV1-44/IGKC/IGLC1/IGHM/IL7R/IGLL5/ITGA4/IGHD/TRBC1/IGHG1/IGLV6-57	11
GO:0008009	MF	GO:0008009	chemokine activity	7/118	49/18337	0.00453171	4.05244e-06	3.46504e-06	CXCL13/CCL18/CXCL9/CXCL10/CCL5/CCL19/CXCL6	7
GO:0042379	MF	GO:0042379	chemokine receptor binding	7/118	69/18337	0.00454385	3.05179e-05	2.60943e-05	CXCL13/CCL18/CXCL9/CXCL10/CCL5/CCL19/CXCL6	7
GO:0034987	MF	GO:0034987	immunoglobulin receptor binding	7/118	79/18337	0.00454385	5.83223e-05	4.98685e-05	IGKC/IGLC1/IGHM/IGLL5/IGHD/TRBC1/IGHG1	7
GO:0005125	MF	GO:0005125	cytokine activity	10/118	235/18337	0.00454385	0.000177396	0.000151682	CXCL13/CCL18/CXCL9/CXCL10/CCL5/IL32/TNFSF11/CCL19/CXCL6/SPP1	10
GO:0045236	MF	GO:0045236	CXCR chemokine receptor binding	4/118	18/18337	0.00466687	0.000239492	0.000204778	CXCL13/CXCL9/CXCL10/CXCL6	4
GO:0030546	MF	GO:0030546	signaling receptor activator activity	13/118	492/18337	0.00466687	0.00075304	0.000643887	CXCL13/CCL18/CXCL9/CXCL10/CCL5/PNOC/IL32/TNFSF11/CCL19/CDK5/CXCL6/SPP1/SEMA4A	13
GO:0140375	MF	GO:0140375	immune receptor activity	7/118	136/18337	0.004763	0.00108594	0.000928534	IL21R/IL7R/HLA-DOB/CCR5/IL2RG/CXCR3/CXCR4	7
GO:0004896	MF	GO:0004896	cytokine receptor activity	6/118	97/18337	0.0048389	0.00131596	0.00112521	IL21R/IL7R/CCR5/IL2RG/CXCR3/CXCR4	6
GO:0019956	MF	GO:0019956	chemokine binding	4/118	33/18337	0.00485894	0.00178354	0.00152502	CCR5/ITGA4/CXCR3/CXCR4	4
GO:0048018	MF	GO:0048018	receptor ligand activity	12/118	486/18337	0.00486675	0.00197517	0.00168887	CXCL13/CCL18/CXCL9/CXCL10/CCL5/PNOC/IL32/TNFSF11/CCL19/CXCL6/SPP1/SEMA4A	12
GO:0001664	MF	GO:0001664	G protein-coupled receptor binding	9/118	289/18337	0.00491872	0.00272147	0.00232699	CXCL13/CCL18/CXCL9/CXCL10/CCL5/PNOC/CCL19/CXCL6/ROR2	9
GO:0048020	MF	GO:0048020	CCR chemokine receptor binding	4/118	46/18337	0.00491872	0.00512972	0.00438617	CXCL13/CCL18/CCL5/CCL19	4
GO:0015026	MF	GO:0015026	coreceptor activity	4/118	48/18337	0.0050001	0.00562375	0.00480859	CCR5/ITGA4/CXCR4/ROR2	4
GO:0005178	MF	GO:0005178	integrin binding	6/118	142/18337	0.00502941	0.00646654	0.00552922	ITGA4/ITGB7/LCP1/ICAM3/SPP1/ITGB2	6
GO:0005126	MF	GO:0005126	cytokine receptor binding	8/118	270/18337	0.00502941	0.00696445	0.00595495	CXCL13/CCL18/CXCL9/CXCL10/CCL5/TNFSF11/CCL19/CXCL6	8
GO:0016493	MF	GO:0016493	C-C chemokine receptor activity	3/118	23/18337	0.00512836	0.00761183	0.00650849	CCR5/CXCR3/CXCR4	3
GO:0019957	MF	GO:0019957	C-C chemokine binding	3/118	24/18337	0.00512836	0.0081775	0.00699218	CCR5/CXCR3/CXCR4	3
GO:0001637	MF	GO:0001637	G protein-coupled chemoattractant receptor activity	3/118	26/18337	0.00512836	0.00936601	0.00800841	CCR5/CXCR3/CXCR4	3
GO:0004950	MF	GO:0004950	chemokine receptor activity	3/118	26/18337	0.00524677	0.00936601	0.00800841	CCR5/CXCR3/CXCR4	3
GO:0004222	MF	GO:0004222	metalloendopeptidase activity	5/118	107/18337	0.00535731	0.00940015	0.0080376	MMP1/MMP13/ADAMDEC1/MMP3/ADAM28	5
GO:0004252	MF	GO:0004252	serine-type endopeptidase activity	6/118	168/18337	0.00544045	0.0107421	0.00918499	MMP1/GZMH/MMP3/GZMK/GZMB/GZMA	6
GO:0008236	MF	GO:0008236	serine-type peptidase activity	6/118	186/18337	0.00544667	0.0173903	0.0148696	MMP1/GZMH/MMP3/GZMK/GZMB/GZMA	6
GO:0017171	MF	GO:0017171	serine hydrolase activity	6/118	188/18337	0.00544667	0.0176025	0.015051	MMP1/GZMH/MMP3/GZMK/GZMB/GZMA	6
GO:0019955	MF	GO:0019955	cytokine binding	5/118	136/18337	0.00570285	0.0230701	0.0197261	CCR5/ITGA4/IL2RG/CXCR3/CXCR4	5
GO:0004175	MF	GO:0004175	endopeptidase activity	9/118	438/18337	0.00570789	0.0248831	0.0212763	MMP1/MMP13/ADAMDEC1/GZMH/MMP3/GZMK/GZMB/ADAM28/GZMA	9
GO:0042608	MF	GO:0042608	T cell receptor binding	2/118	11/18337	0.00572291	0.0248831	0.0212763	LCK/CD3G	2
GO:0030159	MF	GO:0030159	signaling receptor complex adaptor activity	3/118	43/18337	0.00574552	0.0293285	0.0250773	TRAT1/BLNK/CD3G	3
GO:0005068	MF	GO:0005068	transmembrane receptor protein tyrosine kinase adaptor activity	2/118	13/18337	0.00574552	0.0325797	0.0278573	TRAT1/BLNK	2
GO:1990782	MF	GO:1990782	protein tyrosine kinase binding	4/118	98/18337	0.00574552	0.0380809	0.0325611	TRAT1/CD2/BLNK/CD247	4
